# Supplementary material for: Steroid Receptor Isoform Expression in Drosophila Nociceptor Neurons Is Required for Normal Dendritic Arbor and Sensitivity
Source: PLoS One. 2015 Oct 23;10(10):e0140785. doi: 10.1371/journal.pone.0140785 (PMC4619865; doi:10.1371/journal.pone.0140785)
Supplement: S1 Dataset — This spreadsheet is arranged such that each tab contains the relevant data supporting a particular figure or part of a figure. (XLSX) [file pone.0140785.s001.xlsx]

## Sheet: Figure 2A
Thermal
Figure 2A
Thermogenic Assay
EcRφ) / EcR(ts)	Fast	%Fast	Slow	%Slow	No	%No	N=
1	1	0.047619	7	0.333333	13	0.619048	21
2	1	0.0526316	4	0.210526	14	0.736842	19
3	6	0.272727	8	0.363636	8	0.363636	22
4	4	0.166667	5	0.208333	15	0.625	24
5	2	0.0454545	5	0.113636	37	0.840909	44
6	0	0	0	0	35	1	35
7	1	0.0625	3	0.1875	12	0.75	16
N=	15	0.0828729	32	0.176796	134	0.740331	181
SEM=		0.0356089		0.046881		0.0754119
CS/cnbw	Fast	%Fast	Slow	%Slow	No	%No	N=
1	4	0.133333	8	0.266667	18	0.6	30
2	2	0.0740741	13	0.481481	12	0.444444	27
3	2	0.0769231	10	0.384615	14	0.538462	26
4	12	0.352941	9	0.264706	13	0.382353	34
N=	20	0.17094	40	0.34188	57	0.487179	117
SEM=		0.0659675		0.0522044		0.0483949
SEM	EcRφ) / EcR(ts)	CS/cnbw
FAST	0.0356089	0.0659675
SLOW	0.046881	0.0522044
NONE	0.0754119	0.0483949
Fishers	Fast	Slow	No	p value
EcRφ) / EcR(ts)	8	18	74	0.001	**
CS/cnbw	17	34	49

## Sheet: Figure 2B
Figure 2B
elavGS/+	Fast	Slow	No	N=		elavGS/+	Fast	Slow	No
1	20	10	6	36		1	0.555556	0.277778	0.166667
2	17	9	3	29		2	0.586207	0.310345	0.103448
3	18	10	5	33		3	0.545455	0.30303	0.151515
n=	55	29	14	98
EcRir/+	Fast	Slow	No	N=		EcRir/+	Fast	Slow	No
1	11	23	12	46		1	0.23913	0.5	0.26087
2	5	15	10	30		2	0.166667	0.5	0.333333
3	12	21	16	49		3	0.244898	0.428571	0.326531
4	12	1	2	15
n=	40	60	40	140
elavGS>EcRir (+)	Fast	Slow	No	N=		elavGS>EcRir (+)	Fast	Slow	No
1	2	8	4	14		1	0.142857	0.571429	0.285714
2	4	13	5	22		2	0.181818	0.590909	0.227273
3	5	8	7	20		3	0.25	0.4	0.35
4	9	16	9	34		4	0.264706	0.470588	0.264706
n=	20	45	25	90
elavGS>EcRir(-)	Fast	Slow	No	N=		elavGS>EcRir(-)	Fast	Slow	No
1	8	9	4	21		1	0.380952	0.428571	0.190476
2	5	4	5	14		2	0.357143	0.285714	0.357143
3	9	8	7	24		3	0.375	0.333333	0.291667
4	13	17	1	31		4	0.419355	0.548387	0.0322581
n=	35	38	17	90
SEM	ElavGS/+	EcRir/+	elavGS>EcRir (+)	elavGS>EcRir(-)
FAST	0.0122526	0.025171	0.0287156	0.0130971
SLOW	0.00986522	0.0238095	0.0446846	0.0579775
NONE	0.0190563	0.0231044	0.0257098	0.0707372
Fishers	elavGS/+ vs elavGS>EcRir (+)	EcRir/+ vs elavGS>EcRir	elavGS>EcRir (-) vs elavGS>EcRir (+)
	0.95	9.8e-05	0.0482

## Sheet: Figure 2C
Figure 2C
ppk/+	Fast	Slow	No	N=		ppk/+	Fast	Slow	No
1	12	14	6	32		1	0.375	0.4375	0.1875
2	18	10	6	34		2	0.529412	0.294118	0.176471
3	21	12	7	40		3	0.525	0.3	0.175
N=	51	36	19	106
EcRir/+	Fast	Slow	No	N=		EcRir/+	Fast	Slow	No
1	8	11	9	28		1	0.285714	0.392857	0.321429
2	4	13	7	24		2	0.166667	0.541667	0.291667
3	7	11	14	32		3	0.21875	0.34375	0.4375
4	4	10	6	20		4	0.2	0.5	0.3
5	3	14	6	23		5	0.130435	0.608696	0.26087
6	12	1	2	15		6	0.8	0.0666667	0.133333
7	6	0	1	7		7	0.857143	0	0.142857
N=	44	60	45	149
ppk>EcRir	Fast	Slow	No	N=		ppk>EcRir	Fast	Slow	No
1	5	15	26	46		1	0.108696	0.326087	0.565217
2	2	18	18	38		2	0.0526316	0.473684	0.473684
3	8	13	20	41		3	0.195122	0.317073	0.487805
N=	10	32	83	125
SEM	ppk>EcRir	ppk/+	EcRir/+
FAST	0.0414435	0.0507513	0.117428
SLOW	0.0507681	0.0468445	0.0887494
NONE	0.0284511	0.00394448	0.0472568
	ppk/+ vs ppk>EcRir	EcRir/+ vs ppk>EcRir
Fishers	0	0

## Sheet: Figure 2D
Figure 2D
ppk/+	Fast	Slow	No	N=		ppk/+	Fast	Slow	No
1	12	14	6	32		1	0.375	0.4375	0.1875
2	18	10	6	34		2	0.529412	0.294118	0.176471
3	21	12	7	40		3	0.525	0.3	0.175
N=	51	36	19	106
EcRAir/+	Fast	Slow	No	N=		EcRA1/+	Fast	Slow	No
1	19	5	12	36		1	0.527778	0.138889	0.333333
2	34	4	2	40		2	0.85	0.1	0.05
3	14	4	8	26		3	0.538462	0.153846	0.307692
N=	67	13	22	102
EcRAir>ppk	Fast	Slow	No	N=		EcRA1>ppk	Fast	Slow	No
1	5	13	12	30		1	0.166667	0.433333	0.4
2	9	14	11	34		2	0.264706	0.411765	0.323529
3	10	16	14	40		3	0.25	0.4	0.35
N=	24	43	37	104
SEM	ppk/w+	EcRAir/+	ppk>EcRAir
FAST	0.0507513	0.105672	0.0305254
SLOW	0.0468445	0.0160476	0.00976025
NONE	0.00394448	0.0904742	0.0224208
	ppk/+ vs EcRAir>ppk	EcRA/+ vs EcRAir>ppk	ppk/+ vs EcRA/+
Fishers	0	0	0.00165

## Sheet: Figure 2E
Figure 2E
ppk/+	Fast	Slow	No	N=		ppk/+	Fast	Slow	No
1	12	14	6	32		1	0.375	0.4375	0.1875
2	18	10	6	34		2	0.529412	0.294118	0.176471
3	21	12	7	40		3	0.525	0.3	0.175
N=	51	36	19	106
EcRB1ir/+	Fast	Slow	No	N=		EcRB1/+	Fast	Slow	No
1	14	9	18	41		1	0.341463	0.219512	0.439024
2	20	5	4	29		2	0.689655	0.172414	0.137931
3	11	8	2	21		3	0.52381	0.380952	0.0952381
4	11	5	9	25
N=	56	27	33	116
ppk>EcRB1ir	Fast	Slow	No	N=		ppk>EcRB1ir	Fast	Slow	No
1	11	14	8	33		1	0.333333	0.424242	0.242424
2	24	10	5	39		2	0.615385	0.25641	0.128205
3	12	9	6	27		3	0.444444	0.333333	0.222222
4	8	6	4	18		4	0.444444	0.333333	0.222222
N=	55	39	23	117
SEM	ppkir/+	EcRB1ir/+	EcRir>ppk
FAST	0.0507513	0.100552	0.0820295
SLOW	0.0468445	0.0631443	0.048505
NONE	0.00394448	0.108184	0.0351926
	ppk/+ vs ppk>EcRB1ir	EcRB1/+ vs ppk>EcRB1ir
Fishers	0.122	0.17

## Sheet: Figure 2F
Figure 2F
ppk/+	Fast	Slow	No	N=		ppk/+	Fast	Slow	No
1	21	7	10	38		1	0.552632	0.184211	0.263158
2	27	6	1	34		2	0.794118	0.176471	0.0294118
3	21	6	4	31		3	0.677419	0.193548	0.129032
4	18	7	2	27		4	0.666667	0.259259	0.0740741
N=	87	26	17	130
USP/+	Fast	Slow	No	N=		USP/+	Fast	Slow	No
1	15	8	6	29		1	0.517241	0.275862	0.206897
2	36	1	1	38		2	0.947368	0.0263158	0.0263158
3	20	3	0	23		3	0.869565	0.130435	0
N=	71	12	7	90
ppk>USPir	Fast	Slow	No	N=		ppk>USPir	Fast	Slow	No
1	7	3	11	21		1	0.333333	0.142857	0.52381
2	4	2	4	10		2	0.4	0.2	0.4
3	18	10	1	29		3	0.62069	0.344828	0.0344828
4	11	10	0	21		4	0.52381	0.47619	0
5	11	3	5	19		5	0.578947	0.157895	0.263158
N=	51	28	21	100
SEM	ppk/+	USPir/+	ppk>USPir
FAST	0.0493435	0.132328	0.0542078
SLOW	0.0189533	0.072366	0.0638699
NONE	0.0506867	0.0650248	0.101595
Fishers	USP/+ vs ppk>USPir	ppk/+ vs ppk>USPir
	0.00029	0.045

## Sheet: Figure 3A
Mechanogenic Assay
Figure 3A
EcRφ) / EcR(ts)	Response	%Response	No Response	% No Response	N=
1	5	0.172414	24	0.827586	29
2	5	0.131579	33	0.868421	38
3	11	0.23913	35	0.76087	46
4	5	0.131579	33	0.868421	38
N=	26	0.172185	125	0.827815	151
SEM=		0.0253807		0.0253807
CS/cnbw	Response	%Response	No Response	% No Response	N=
1	15	0.428571	20	0.571429	35
2	19	0.475	21	0.525	40
3	24	0.521739	22	0.478261	46
N=	58	0.479339	63	0.520661	121
SEM=		0.0268952		0.0268952
			Fishers
			p<0.0001	***

## Sheet: Figure 3B
Mechanonociception
Figure 3B
elavGS/+	Roll	No Roll	N=		elavGS/+	Roll	No Roll
1	5	2	7		1	0.714286	0.285714
2	6	3	9		2	0.666667	0.333333
3	9	5	14		3	0.642857	0.357143
4	10	5	15		4	0.666667	0.333333
5	22	23	45		5	0.488889	0.511111
n=	52	38	90
		Mechano
EcRir/+	Roll	No Roll	N=		EcRir/+	Roll	No Roll
1	19	13	32		1	0.59375	0.40625
2	10	7	17		2	0.588235	0.411765
3	14	6	20		3	0.7	0.3
4	9	3	12		4	0.75	0.25
5	8	7	15		5	0.533333	0.466667
n=	60	36	96
		Mechano
ElavGS>EcRir (+)	Roll	No Roll	N=		ElavGS>EcRir (+)	Roll	No Roll
1	6	10	16		1	0.375	0.625
2	4	10	14		2	0.285714	0.714286
3	7	18	25		3	0.28	0.72
4	7	19	26		4	0.269231	0.730769
5	7	22	29		5	0.241379	0.758621
n=	31	79	110
elavGS>EcRir(-)	Roll	No Roll	N=		elavGS>EcRir(-)	Roll	No Roll
1	10	8	18		1	0.555556	0.444444
2	7	5	12		2	0.583333	0.416667
3	5	5	10		3	0.5	0.5
4	19	11	30		4	0.633333	0.366667
5	9	11	20		5	0.45	0.55
n=	50	40	90
SEM	EcRir (+mp)	EcRir (-mp)	C2	C1
Roll	0.0225148	0.0319626	0.0397843	0.0385345
Fishers	ElavGS/+ vs elavGS>EcRir	EcRir/+ vs ElavGS>EcRir	ElavGS>ppk (-mp) vs Elav GS>ppk (+mp)
	0.0002	<0.0001	<0.0001

## Sheet: Figure 3C
Figure 3C
ppk/+	Roll	No Roll	N=		ppk/+	Roll	No Roll
1	10	4	14		1	0.714286	0.137931
2	18	11	29		2	0.62069	0.578947
3	12	7	19		3	0.631579	0.0777778
4	16	12	28		4	0.571429	0.428571
n=	56	34	90
EcRir/+	Roll	No Roll	N=		EcRir/+	Roll	No Roll
1	6	4	10		1	0.6	0.4
2	8	3	11		2	0.727273	0.272727
3	11	5	16		3	0.6875	0.3125
4	20	20	40		4	0.5	0.5
5	8	7	15		5	0.533333	0.466667
n=	53	39	92
ppk>EcRir	Roll	No Roll	N=		ppk>EcRir	Roll	No Roll
1	2	8	10		1	0.2	0.8
2	3	9	12		2	0.25	0.75
3	6	13	19		3	0.315789	0.684211
4	4	10	14		4	0.285714	0.714286
5	10	25	35		5	0.285714	0.714286
n=	25	65	90
SEM	ppk/+	9327/+	EcR
Roll	0.0296409	0.0434949	0.0198216
Fishers	ppk/+ vs ppk>EcRir	EcRir/+ vs ppk>EcRir
	0.0001	0.0002

## Sheet: Figure 3D
Figure 3D
ppk/+	Roll	No Roll	N=		ppk/+	Roll	No Roll
1	10	4	14		1	0.714286	0.137931
2	18	11	29		2	0.62069	0.578947
3	12	7	19		3	0.631579	0.0777778
4	16	12	28		4	0.571429	0.428571
n=	56	34	90
EcRAir/+	Roll	No Roll	N=		EcRAir/+	Roll	No Roll
1	19	15	34		1	0.558824	0.441176
2	21	19	40		2	0.525	0.475
3	14	3	17		3	0.823529	0.176471
n=	54	37	91
ppk>EcRAir	Roll	No Roll	N=		ppk>EcRAir	Roll	No Roll
1	15	27	42		1	0.357143	0.642857
2	3	8	11		2	0.272727	0.727273
3	10	22	32		3	0.3125	0.6875
n=	28	57	85
SEM	ppk/+	EcRA/+	ppk>EcRAir
Roll	0.0296409	0.094379	0.0243822
Fishers	EcRAir/+ vs ppk>EcRAir	ppk>EcRAir vs ppk/+
	0.0005	0.0001

[truncated: 7 more sheets: Figure 3E, Figure 3F, Figure 4, EcRA quant, EcRB1 RNAi Measurements, Figure 6, Sheet1]
